# Supplementary material for: A multiobjective migration algorithm as a resource consolidation strategy in cloud computing
Source: PLoS One. 2019 Feb 6;14(2):e0211729. doi: 10.1371/journal.pone.0211729 (PMC6364968; doi:10.1371/journal.pone.0211729)
Supplement: S1 Table — The ladder workload is generated by the memtester. (XLSX) [file pone.0211729.s001.xlsx]

## Sheet: upDown_active threads over time
Elapsed time	jp@gc - Stepping Thread Group
21:03:32	1200
21:03:32.500000	1200
21:03:33	1200
21:03:33.500000	1200
21:03:34	1200
21:03:34.500000	1200
21:03:35	1200
21:03:35.500000	1200
21:03:36	1200
21:03:36.500000	1200
21:03:37	1200
21:03:37.500000	1200
21:03:38	1200
21:03:38.500000	1200
21:03:39	1200
21:03:39.500000	1200
21:03:40	1200
21:03:40.500000	1200
21:03:41	1200
21:03:41.500000	1200
21:03:42	1200
21:03:42.500000	1200
21:03:43	1200
21:03:43.500000	1200
21:03:44	1200
21:03:44.500000	1200
21:03:45	1200
21:03:45.500000	1200
21:03:46	1200
21:03:46.500000	1200
21:03:47	1200
21:03:47.500000	1200
21:03:48	1200
21:03:48.500000	1200
21:03:49	1200
21:03:49.500000	1200
21:03:50	1200
21:03:50.500000	1200
21:03:51	1200
21:03:51.500000	1200
21:03:52	1200
21:03:52.500000	1200
21:03:53	1200
21:03:53.500000	1200
21:03:54	1200
21:03:54.500000	1200
21:03:55	1200
21:03:55.500000	1200
21:03:56	1200
21:03:56.500000	1200
21:03:57	1200
21:03:57.500000	1200
21:03:58	1200
21:03:58.500000	1200
21:03:59	1200
21:03:59.500000	1200
21:04:00	1200
21:04:00.500000	1200
21:04:01	1200
21:04:01.500000	1200
21:04:02	1200
21:04:02.500000	1200
21:04:03	1200
21:04:03.500000	1200
21:04:04	1200
21:04:04.500000	1200
21:04:05	1200
21:04:05.500000	1200
21:04:06	1200
21:04:06.500000	1200
21:04:07	1200
21:04:07.500000	1200
21:04:08	1200
21:04:08.500000	1200
21:04:09	1200
21:04:09.500000	1200
21:04:10	1200
21:04:10.500000	1200
21:04:11	1200
21:04:11.500000	1200
21:04:12	1200
21:04:12.500000	1200
21:04:13	1200
21:04:13.500000	1200
21:04:14	1200
21:04:14.500000	1200
21:04:15	1200
21:04:15.500000	1200
21:04:16	1200
21:04:16.500000	1200
21:04:17	1200
21:04:17.500000	1200
21:04:18	1200
21:04:18.500000	1200
21:04:19	1200
21:04:19.500000	1200
21:04:20	1200
21:04:20.500000	1200
21:04:21	1200
21:04:21.500000	1200
21:04:22	1200
21:04:22.500000	1200
21:04:23	1200
21:04:23.500000	1200
21:04:24	1200
21:04:24.500000	1200
21:04:25	1200
21:04:25.500000	1200
21:04:26	1200
21:04:26.500000	1200
21:04:27	1200
21:04:27.500000	1200
21:04:28	1200
21:04:28.500000	1200
21:04:29	1200
21:04:29.500000	1200
21:04:30	1200
21:04:30.500000	1200
21:04:31	1200
21:04:31.500000	1200
21:04:32	1200
21:04:32.500000	1200
21:04:33	1200
21:04:33.500000	1200
21:04:34	1200
21:04:34.500000	1200
21:04:35	1200
21:04:35.500000	1200
21:04:36	1200
21:04:36.500000	1200
21:04:37	1200
21:04:37.500000	1200
21:04:38	1200
21:04:38.500000	1200
21:04:39	1200
21:04:39.500000	1200
21:04:40	1200
21:04:40.500000	1200
21:04:41	1200
21:04:41.500000	1200
21:04:42	1200
21:04:42.500000	1200
21:04:43	1200
21:04:43.500000	1200
21:04:44	1200
21:04:44.500000	1200
21:04:45	1200
21:04:45.500000	1200
21:04:46	1200
21:04:46.500000	1200
21:04:47	1200
21:04:47.500000	1200
21:04:48	1200
21:04:48.500000	1200
21:04:49	1200
21:04:49.500000	1200
21:04:50	1200
21:04:50.500000	1200
21:04:51	1200
21:04:51.500000	1200
21:04:52	1200
21:04:52.500000	1200
21:04:53	1200
21:04:53.500000	1200
21:04:54	1200
21:04:54.500000	1200
21:04:55	1200
21:04:55.500000	1200
21:04:56	1200
21:04:56.500000	1200
21:04:57	1200
21:04:57.500000	1200
21:04:58	1200
21:04:58.500000	1200
21:04:59	1200
21:04:59.500000	1200
21:05:00	1200
21:05:00.500000	1200
21:05:01	1200
21:05:01.500000	1200
21:05:02	1200
21:05:02.500000	1200
21:05:03	1200
21:05:03.500000	1200
21:05:04	1200
21:05:04.500000	1200
21:05:05	1200
21:05:05.500000	1200
21:05:06	1200
21:05:06.500000	1200
21:05:07	1200
21:05:07.500000	1200
21:05:08	1200
21:05:08.500000	1200
21:05:09	1200
21:05:09.500000	1200
21:05:10	1200
21:05:10.500000	1200
21:05:11	1200
21:05:11.500000	1200
21:05:12	1200
21:05:12.500000	1200
21:05:13	1200
21:05:13.500000	1200
21:05:14	1200
21:05:14.500000	1200
21:05:15	1200
21:05:15.500000	1200
21:05:16	1200
21:05:16.500000	1200
21:05:17	1200
21:05:17.500000	1200
21:05:18	1200
21:05:18.500000	1200
21:05:19	1200
21:05:19.500000	1200
21:05:20	1200
21:05:20.500000	1200
21:05:21	1200
21:05:21.500000	1200
21:05:22	1200
21:05:22.500000	1200
21:05:23	1200
21:05:23.500000	1200
21:05:24	1200
21:05:24.500000	1200
21:05:25	1200
21:05:25.500000	1200
21:05:26	1200
21:05:26.500000	1200
21:05:27	1200
21:05:27.500000	1200
21:05:28	1200
21:05:28.500000	1200
21:05:29	1200
21:05:29.500000	1200
21:05:30	1200
21:05:30.500000	1200
21:05:31	1200
21:05:31.500000	1200
21:05:32	1200
21:05:32.500000	1200
21:05:33	1200
21:05:33.500000	1200
21:05:34	1200
21:05:34.500000	1200
21:05:35	1200
21:05:35.500000	1200
21:05:36	1200
21:05:36.500000	1200
21:05:37	1200
21:05:37.500000	1200
21:05:38	1200
21:05:38.500000	1200
21:05:39	1200
21:05:39.500000	1200
21:05:40	1200
21:05:40.500000	1200
21:05:41	1200
21:05:41.500000	1200
21:05:42	1200
21:05:42.500000	1200
21:05:43	1200
21:05:43.500000	1200
21:05:44	1200
21:05:44.500000	1200
21:05:45	1200
21:05:45.500000	1200
21:05:46	1200
21:05:46.500000	1200
21:05:47	1200
21:05:47.500000	1200
21:05:48	1200
21:05:48.500000	1200
21:05:49	1200
21:05:49.500000	1200
21:05:50	1200
21:05:50.500000	1200
21:05:51	1200
21:05:51.500000	1200
21:05:52	1200
21:05:52.500000	1200
21:05:53	1200
21:05:53.500000	1200
21:05:54	1200
21:05:54.500000	1200
21:05:55	1200
21:05:55.500000	1200
21:05:56	1200
21:05:56.500000	1200
21:05:57	1200
21:05:57.500000	1200
21:05:58	1200
21:05:58.500000	1200
21:05:59	1200
21:05:59.500000	1200
21:06:00	1200
21:06:00.500000	1200
21:06:01	1200
21:06:01.500000	1200
21:06:02	1200
21:06:02.500000	1200
21:06:03	1200
21:06:03.500000	1200
21:06:04	1200
21:06:04.500000	1200
21:06:05	1200
21:06:05.500000	1200
21:06:06	1200
21:06:06.500000	1200
21:06:07	1200
21:06:07.500000	1200
21:06:08	1200
21:06:08.500000	1200
21:06:09	1200
21:06:09.500000	1200
21:06:10	1200
21:06:10.500000	1200
21:06:11	1200
21:06:11.500000	1200
21:06:12	1200
21:06:12.500000	1200
21:06:13	1200
21:06:13.500000	1200
21:06:14	1200
21:06:14.500000	1200
21:06:15	1200
21:06:15.500000	1200
21:06:16	1200
21:06:16.500000	1200
21:06:17	1200
21:06:17.500000	1200
21:06:18	1200
21:06:18.500000	1200
21:06:19	1200
21:06:19.500000	1200
21:06:20	1200
21:06:20.500000	1200
21:06:21	1200
21:06:21.500000	1200
21:06:22	1200
21:06:22.500000	1200
21:06:23	1200
21:06:23.500000	1200
21:06:24	1200
21:06:24.500000	1200
21:06:25	1200
21:06:25.500000	1200
21:06:26	1200
21:06:26.500000	1200
21:06:27	1200
21:06:27.500000	1200
21:06:28	1200
21:06:28.500000	1200
21:06:29	1200
21:06:29.500000	1200
21:06:30	1200
21:06:30.500000	1200
21:06:31	1200
21:06:31.500000	1200
21:06:32	1200
21:06:32.500000	1200
21:06:33	1200
21:06:33.500000	1200
21:06:34	1200
21:06:34.500000	1200
21:06:35	1200
21:06:35.500000	1200
21:06:36	1200
21:06:36.500000	1200
21:06:37	1200
21:06:37.500000	1200
21:06:38	1200
21:06:38.500000	1200
21:06:39	1200
21:06:39.500000	1200
21:06:40	1200
21:06:40.500000	1200
21:06:41	1200
21:06:41.500000	1200
21:06:42	1200
21:06:42.500000	1200
21:06:43	1200
21:06:43.500000	1200
21:06:44	1200
21:06:44.500000	1200
21:06:45	1200
21:06:45.500000	1200
21:06:46	1200
21:06:46.500000	1200
21:06:47	1200
21:06:47.500000	1200
21:06:48	1200
21:06:48.500000	1200
21:06:49	1200
21:06:49.500000	1200
21:06:50	1200
21:06:50.500000	1200
21:06:51	1200
21:06:51.500000	1200
21:06:52	1200
21:06:52.500000	1200
21:06:53	1200
21:06:53.500000	1200
21:06:54	1200
21:06:54.500000	1200
21:06:55	1200
21:06:55.500000	1200
21:06:56	1200
21:06:56.500000	1200
21:06:57	1200
21:06:57.500000	1200
21:06:58	1200
21:06:58.500000	1200
21:06:59	1200
21:06:59.500000	1200
21:07:00	1200
21:07:00.500000	1200
21:07:01	1200
21:07:01.500000	1200
21:07:02	1200
21:07:02.500000	1200
21:07:03	1200
21:07:03.500000	1200
21:07:04	1200
21:07:04.500000	1200
21:07:05	1200
21:07:05.500000	1200
21:07:06	1200
21:07:06.500000	1200
21:07:07	1200
21:07:07.500000	1200
21:07:08	1200
21:07:08.500000	1200
21:07:09	1200
21:07:09.500000	1200
21:07:10	1200
21:07:10.500000	1200
21:07:11	1200
21:07:11.500000	1200
21:07:12	1200
21:07:12.500000	1200
21:07:13	1200
21:07:13.500000	1200
21:07:14	1200
21:07:14.500000	1200
21:07:15	1200
21:07:15.500000	1200
21:07:16	1200
21:07:16.500000	1200
21:07:17	1200
21:07:17.500000	1200
21:07:18	1200
21:07:18.500000	1200
21:07:19	1200
21:07:19.500000	1200
21:07:20	1200
21:07:20.500000	1200
21:07:21	1200
21:07:21.500000	1200
21:07:22	1200
21:07:22.500000	1200
21:07:23	1200
21:07:23.500000	1200
21:07:24	1200
21:07:24.500000	1200
21:07:25	1200
21:07:25.500000	1200
21:07:26	1200
21:07:26.500000	1200
21:07:27	1200
21:07:27.500000	1200
21:07:28	1200
21:07:28.500000	1200
21:07:29	1200
21:07:29.500000	1200
21:07:30	1200
21:07:30.500000	1200
21:07:31	1200
21:07:31.500000	1200
21:07:32	1200
21:07:32.500000	1200
21:07:33	1200
21:07:33.500000	1200
21:07:34	1200
21:07:34.500000	1200
21:07:35	1200
21:07:35.500000	1200
21:07:36	1200
21:07:36.500000	1200
21:07:37	1200
21:07:37.500000	1200
21:07:38	1200
21:07:38.500000	1200
21:07:39	1200
21:07:39.500000	1200
21:07:40	1200
21:07:40.500000	1200
21:07:41	1200
21:07:41.500000	1200
21:07:42	1200
21:07:42.500000	1200
21:07:43	1200
21:07:43.500000	1200
21:07:44	1200
21:07:44.500000	1200
21:07:45	1200
21:07:45.500000	1200
21:07:46.500000	1200
21:07:47	1200
21:07:47.500000	1200
21:07:48	1200
21:07:48.500000	1200
21:07:49	1200
21:07:49.500000	1200
21:07:50	1200
21:07:50.500000	1200
21:07:51	1200
21:07:51.500000	1200
21:07:52	1200
21:07:52.500000	1200
21:07:53	1200
21:07:53.500000	1200
21:07:54	1200
21:07:54.500000	1200
21:07:55	1200
21:07:55.500000	1200
21:07:56	1200
21:07:56.500000	1200
21:07:57	1200
21:07:57.500000	1200
21:07:58	1200
21:07:58.500000	1200
21:07:59	1200
21:07:59.500000	1200
21:08:00	1200
21:08:00.500000	1200
21:08:01	1200
21:08:01.500000	1200
21:08:02	1200
21:08:02.500000	1200
21:08:03	1200
21:08:03.500000	1200
21:08:04	1200
21:08:04.500000	1200
21:08:05	1200
21:08:05.500000	1200
21:08:06	1200
21:08:06.500000	1200
21:08:07	1200
21:08:07.500000	1200
21:08:08	1200
21:08:08.500000	1200
21:08:09	1200
21:08:09.500000	1200
21:08:10	1200
21:08:10.500000	1200
21:08:11	1200
21:08:11.500000	1200
21:08:12	1200
21:08:12.500000	1200
21:08:13	1200
21:08:13.500000	1200
21:08:14	1200
21:08:14.500000	1200
21:08:15	1200
21:08:15.500000	1200
21:08:16	1200
21:08:16.500000	1200
21:08:17	1200
21:08:17.500000	1200
21:08:18	1200
21:08:18.500000	1200
21:08:19	1200
21:08:19.500000	1200
21:08:20	1200
21:08:20.500000	1200
21:08:21	1200
21:08:21.500000	1200
21:08:22	1200
21:08:22.500000	1200
21:08:28.500000	2400
21:08:29	2400
21:08:29.500000	2400
21:08:30	2400
21:08:30.500000	2400
21:08:31	2400
21:08:31.500000	2400
21:08:32	2400
21:08:32.500000	2400
21:08:33	2400
21:08:33.500000	2400
21:08:34	2400
21:08:34.500000	2400
21:08:35	2400
21:08:35.500000	2400
21:08:36	2400
21:08:36.500000	2400
21:08:37	2400
21:08:37.500000	2400
21:08:38	2400
21:08:38.500000	2400
21:08:39	2400
21:08:39.500000	2400
21:08:40	2400
21:08:40.500000	2400
21:08:41	2400
21:08:41.500000	2400
21:08:42	2400
21:08:42.500000	2400
21:08:43	2400
21:08:43.500000	2400
21:08:44	2400
21:08:44.500000	2400
21:08:45	2400
21:08:45.500000	2400
21:08:46	2400
21:08:46.500000	2400
21:08:47	2400
21:08:47.500000	2400
21:08:48	2400
21:08:48.500000	2400
21:08:49	2400
21:08:49.500000	2400
21:08:50	2400
21:08:50.500000	2400
21:08:51	2400
21:08:51.500000	2400
21:08:52	2400
21:08:52.500000	2400
21:08:53	2400
21:08:53.500000	2400
21:08:54	2400
21:08:54.500000	2400
21:08:55	2400
21:08:55.500000	2400
21:08:56	2400
21:08:56.500000	2400
21:08:57	2400
21:08:57.500000	2400
21:08:58	2400
21:08:58.500000	2400
21:08:59	2400
21:08:59.500000	2400
21:09:00	2400
21:09:00.500000	2400
21:09:01	2400
21:09:01.500000	2400
21:09:02	2400
21:09:02.500000	2400
21:09:03	2400
21:09:03.500000	2400
21:09:04	2400
21:09:04.500000	2400
21:09:05	2400
21:09:05.500000	2400
21:09:06	2400
21:09:06.500000	2400
21:09:07	2400
21:09:07.500000	2400
21:09:08	2400
21:09:08.500000	2400
21:09:09	2400
21:09:09.500000	2400
21:09:10	2400
21:09:10.500000	2400
21:09:11	2400
21:09:11.500000	2400
21:09:12	2400
21:09:12.500000	2400
21:09:13	2400
21:09:13.500000	2400
21:09:14	2400
21:09:14.500000	2400
21:09:15	2400
21:09:15.500000	2400
21:09:16	2400
21:09:16.500000	2400
21:09:17	2400
21:09:17.500000	2400
21:09:18	2400
21:09:18.500000	2400
21:09:19	2400
21:09:19.500000	2400
21:09:20	2400
21:09:20.500000	2400
21:09:21	2400
21:09:21.500000	2400
21:09:22	2400
21:09:22.500000	2400
21:09:23	2400
21:09:23.500000	2400
21:09:24	2400
21:09:24.500000	2400
21:09:25	2400
21:09:25.500000	2400
21:09:26	2400
21:09:26.500000	2400
21:09:27	2400
21:09:27.500000	2400
21:09:28	2400
21:09:28.500000	2400
21:09:29	2400
21:09:29.500000	2400
21:09:30	2400
21:09:30.500000	2400
21:09:31	2400
21:09:31.500000	2400
21:09:32	2400
21:09:32.500000	2400
21:09:33	2400
21:09:33.500000	2400
21:09:34	2400
21:09:34.500000	2400
21:09:35	2400
21:09:35.500000	2400
21:09:36	2400
21:09:36.500000	2400
21:09:37	2400
21:09:37.500000	2400
21:09:38	2400
21:09:38.500000	2400
21:09:39	2400
21:09:39.500000	2400
21:09:40	2400
21:09:40.500000	2400
21:09:41	2400
21:09:41.500000	2400
21:09:42	2400
21:09:42.500000	2400
21:09:43	2400
21:09:43.500000	2400
21:09:44	2400
21:09:44.500000	2400
21:09:45	2400
21:09:45.500000	2400
21:09:46	2400
21:09:46.500000	2400
21:09:47	2400
21:09:47.500000	2400
21:09:48	2400
21:09:48.500000	2400
21:09:49	2400
21:09:49.500000	2400
21:09:50	2400
21:09:50.500000	2400
21:09:51	2400
21:09:51.500000	2400
21:09:52	2400
21:09:52.500000	2400
21:09:53	2400
21:09:53.500000	2400
21:09:54	2400
21:09:54.500000	2400
21:09:55	2400
21:09:55.500000	2400
21:09:56	2400
21:09:56.500000	2400
21:09:57	2400
21:09:57.500000	2400
21:09:58	2400
21:09:58.500000	2400
21:09:59	2400
21:09:59.500000	2400
21:10:00	2400
21:10:00.500000	2400
21:10:01	2400
21:10:01.500000	2400
21:10:02	2400
21:10:02.500000	2400
21:10:03	2400
21:10:03.500000	2400
21:10:04	2400
21:10:04.500000	2400
21:10:05	2400
21:10:05.500000	2400
21:10:06	2400
21:10:06.500000	2400
21:10:07	2400
21:10:07.500000	2400
21:10:08	2400
21:10:08.500000	2400
21:10:09	2400
21:10:09.500000	2400
21:10:10	2400
21:10:10.500000	2400
21:10:11	2400
21:10:11.500000	2400
21:10:12	2400
21:10:12.500000	2400
21:10:13	2400
21:10:13.500000	2400
21:10:14	2400
21:10:14.500000	2400
21:10:15	2400
21:10:15.500000	2400
21:10:16	2400
21:10:16.500000	2400
21:10:17	2400
21:10:17.500000	2400
21:10:18	2400
21:10:18.500000	2400
21:10:19	2400
21:10:19.500000	2400
21:10:20	2400
21:10:20.500000	2400
21:10:21	2400
21:10:21.500000	2400
21:10:22	2400
21:10:22.500000	2400
21:10:23	2400
21:10:23.500000	2400
21:10:24	2400
21:10:24.500000	2400
21:10:25	2400
21:10:25.500000	2400
21:10:26	2400
21:10:26.500000	2400
21:10:27	2400
21:10:27.500000	2400
21:10:28	2400
21:10:28.500000	2400
21:10:29	2400
21:10:29.500000	2400
21:10:30	2400
21:10:30.500000	2400
21:10:31	2400
21:10:31.500000	2400
21:10:32	2400
21:10:32.500000	2400
21:10:33	2400
21:10:33.500000	2400
21:10:34	2400
21:10:34.500000	2400
21:10:35	2400
21:10:35.500000	2400
21:10:36	2400
21:10:36.500000	2400
21:10:37	2400
21:10:37.500000	2400
21:10:38	2400
21:10:38.500000	2400
21:10:39	2400
21:10:39.500000	2400
21:10:40	2400
21:10:40.500000	2400
21:10:41	2400
21:10:41.500000	2400
21:10:42	2400
21:10:42.500000	2400
21:10:43	2400
21:10:43.500000	2400
21:10:44	2400
21:10:44.500000	2400
21:10:45	2400
21:10:45.500000	2400
21:10:46	2400
21:10:46.500000	2400
21:10:47	2400
21:10:47.500000	2400
21:10:48	2400
21:10:48.500000	2400
21:10:49	2400
21:10:49.500000	2400
21:10:50	2400
21:10:50.500000	2400
21:10:51	2400
21:10:51.500000	2400
21:10:52	2400
21:10:52.500000	2400
21:10:53	2400
21:10:53.500000	2400
21:10:54	2400
21:10:54.500000	2400
21:10:55	2400
21:10:55.500000	2400
21:10:56	2400
21:10:56.500000	2400
21:10:57	2400
21:10:57.500000	2400
21:10:58	2400
21:10:58.500000	2400
21:10:59	2400
21:10:59.500000	2400
21:11:00	2400
21:11:00.500000	2400
21:11:01	2400
21:11:01.500000	2400
21:11:02	2400
21:11:02.500000	2400
21:11:03	2400
21:11:03.500000	2400
21:11:04	2400
21:11:04.500000	2400
21:11:05	2400
21:11:05.500000	2400
21:11:06	2400
21:11:06.500000	2400
21:11:07	2400
21:11:07.500000	2400
21:11:08	2400
21:11:08.500000	2400
21:11:09	2400
21:11:09.500000	2400
21:11:10	2400
21:11:10.500000	2400
21:11:11	2400
21:11:11.500000	2400
21:11:12	2400
21:11:12.500000	2400
21:11:13	2400
21:11:13.500000	2400
21:11:14	2400
21:11:14.500000	2400
21:11:15	2400
21:11:15.500000	2400
21:11:16	2400
21:11:16.500000	2400
21:11:17	2400
21:11:17.500000	2400
21:11:18	2400
21:11:18.500000	2400
21:11:19	2400
21:11:19.500000	2400
21:11:20	2400
21:11:20.500000	2400
21:11:21	2400
21:11:21.500000	2400
21:11:22	2400
21:11:22.500000	2400
21:11:23	2400
21:11:23.500000	2400
21:11:24	2400
21:11:24.500000	2400
21:11:25	2400
21:11:25.500000	2400
21:11:26	2400
21:11:26.500000	2400
21:11:27	2400
21:11:27.500000	2400
21:11:28	2400
21:11:28.500000	2400
21:11:29	2400
21:11:29.500000	2400
21:11:30	2400
21:11:30.500000	2400
21:11:31	2400
21:11:31.500000	2400
21:11:32	2400
21:11:32.500000	2400
21:11:33	2400
21:11:33.500000	2400
21:11:34	2400
21:11:34.500000	2400
21:11:35	2400
21:11:35.500000	2400
21:11:36	2400
21:11:36.500000	2400
21:11:37	2400
21:11:37.500000	2400
21:11:38	2400
21:11:38.500000	2400
21:11:39	2400
21:11:39.500000	2400
21:11:40	2400
21:11:40.500000	2400
21:11:41	2400
21:11:41.500000	2400
21:11:42	2400
21:11:42.500000	2400
21:11:43	2400
21:11:43.500000	2400
21:11:44	2400
21:11:44.500000	2400
21:11:45	2400
21:11:45.500000	2400
21:11:46	2400
21:11:46.500000	2400
21:11:47	2400
21:11:47.500000	2400
21:11:48	2400
21:11:48.500000	2400
21:11:49	2400
21:11:49.500000	2400
21:11:50	2400
21:11:50.500000	2400
21:11:51	2400
21:11:51.500000	2400
21:11:52	2400
21:11:52.500000	2400
21:11:53	2400
21:11:53.500000	2400
21:11:54	2400
21:11:54.500000	2400
21:11:55	2400
21:11:55.500000	2400
21:11:56	2400
21:11:56.500000	2400
21:11:57	2400
21:11:57.500000	2400
21:11:58	2400
21:11:58.500000	2400
21:11:59	2400
21:11:59.500000	2400
21:12:00	2400
21:12:00.500000	2400
21:12:01	2400
21:12:01.500000	2400
21:12:02	2400
21:12:02.500000	2400
21:12:03	2400
21:12:03.500000	2400
21:12:04	2400
21:12:04.500000	2400
21:12:05	2400
21:12:05.500000	2400
21:12:06	2400
21:12:06.500000	2400
21:12:07	2400
21:12:07.500000	2400
21:12:08	2400
21:12:08.500000	2400
21:12:09	2400
21:12:09.500000	2400
21:12:10	2400
21:12:10.500000	2400
21:12:11	2400
21:12:11.500000	2400
21:12:12	2400
21:12:12.500000	2400
21:12:13	2400
21:12:13.500000	2400
21:12:14	2400
21:12:14.500000	2400
21:12:15	2400
21:12:15.500000	2400
21:12:16	2400
21:12:16.500000	2400
21:12:17	2400
21:12:17.500000	2400
21:12:18	2400
21:12:18.500000	2400
21:12:19	2400
21:12:19.500000	2400
21:12:20	2400
21:12:20.500000	2400
21:12:21	2400
21:12:21.500000	2400
21:12:22	2400
21:12:22.500000	2400
21:12:23	2400
21:12:23.500000	2400
21:12:24	2400
21:12:24.500000	2400
21:12:25	2400
21:12:25.500000	2400
21:12:26	2400
21:12:26.500000	2400
21:12:27	2400
21:12:27.500000	2400
21:12:28	2400
21:12:28.500000	2400
21:12:29	2400
21:12:29.500000	2400
21:12:30	2400
21:12:30.500000	2400
21:12:31	2400
21:12:31.500000	2400
21:12:32	2400
21:12:32.500000	2400
21:12:33	2400
21:12:33.500000	2400
21:12:34	2400
21:12:34.500000	2400
21:12:35	2400
21:12:35.500000	2400
21:12:36	2400
21:12:36.500000	2400
21:12:37	2400
21:12:37.500000	2400
21:12:38	2400
21:12:38.500000	2400
21:12:39	2400
21:12:39.500000	2400
21:12:40	2400
21:12:40.500000	2400
21:12:41	2400
21:12:41.500000	2400
21:12:42	2400
21:12:42.500000	2400
21:12:43	2400
21:12:43.500000	2400
21:12:44	2400
21:12:44.500000	2400
21:12:45	2400
21:12:45.500000	2400
21:12:46	2400
21:12:46.500000	2400
21:12:47	2400
21:12:47.500000	2400
21:12:48	2400
21:12:48.500000	2400
21:12:49	2400
21:12:49.500000	2400
21:12:50	2400
21:12:50.500000	2400
21:12:51	2400
21:12:51.500000	2400
21:12:52	2400
21:12:52.500000	2400
21:12:53	2400
21:12:53.500000	2400
21:12:54	2400
21:12:54.500000	2400
21:12:55	2400
21:12:55.500000	2400
21:12:56	2400
21:12:56.500000	2400
21:12:57	2400
21:12:57.500000	2400
21:12:58	2400
21:12:58.500000	2400
21:12:59	2400
21:12:59.500000	2400
21:13:00	2400
21:13:00.500000	2400
21:13:01	2400
21:13:01.500000	2400
21:13:02	2400
21:13:02.500000	2400
21:13:03	2400
21:13:03.500000	2400
21:13:04	2400
21:13:04.500000	2400
21:13:05	2400
21:13:05.500000	2400
21:13:06	2400
21:13:06.500000	2400
21:13:07	2400
21:13:07.500000	2400
21:13:08	2400
21:13:08.500000	2400
21:13:09	2400
21:13:09.500000	2400
21:13:10	2400
21:13:10.500000	2400
21:13:11	2400
21:13:11.500000	2400
21:13:12	2400
21:13:12.500000	2400
21:13:13	2400
21:13:13.500000	2400
21:13:14	2400
21:13:14.500000	2400
21:13:15	2400
21:13:15.500000	2400
21:13:16	2400
21:13:16.500000	2400
21:13:17	2400
21:13:17.500000	2400
21:13:18	2400
21:13:18.500000	2400
21:13:19	2400
21:13:19.500000	2400
21:13:20	2400
21:13:20.500000	2400
21:13:21	2400
21:13:21.500000	2400
21:13:22	2400
21:13:22.500000	2400
21:13:23	2400
21:13:23.500000	2400
21:13:24	2400
21:13:24.500000	2400
21:13:25	2400
21:13:25.500000	2400
21:13:26	2400
21:13:26.500000	2400
21:13:27	2400
21:13:33	7200
21:13:33.500000	7200
21:13:34	7200
21:13:34.500000	7200
21:13:35	7200
21:13:35.500000	7200
21:13:36	7200
21:13:36.500000	7200
21:13:37	7200
21:13:37.500000	7200
21:13:38	7200
21:13:38.500000	7200
21:13:39	7200
21:13:39.500000	7200
21:13:40	7200
21:13:40.500000	7200
21:13:41	7200
21:13:41.500000	7200
21:13:42	7200
21:13:42.500000	7200
21:13:43	7200
21:13:43.500000	7200
21:13:44	7200
21:13:44.500000	7200
21:13:45	7200
21:13:45.500000	7200
21:13:46	7200
21:13:46.500000	7200
21:13:47	7200
21:13:47.500000	7200
21:13:48	7200
21:13:48.500000	7200
21:13:49	7200
21:13:49.500000	7200
21:13:50	7200
21:13:50.500000	7200
21:13:51	7200
21:13:51.500000	7200
21:13:52	7200
21:13:52.500000	7200
21:13:53	7200
21:13:53.500000	7200
21:13:54	7200
21:13:54.500000	7200
21:13:55	7200
21:13:55.500000	7200
21:13:56	7200
21:13:56.500000	7200
21:13:57	7200
21:13:57.500000	7200
21:13:58	7200
21:13:58.500000	7200
21:13:59	7200
21:13:59.500000	7200
21:14:00	7200
21:14:00.500000	7200
21:14:01	7200
21:14:01.500000	7200
21:14:02	7200
21:14:02.500000	7200
21:14:03	7200
21:14:03.500000	7200
21:14:04	7200
21:14:04.500000	7200
21:14:05	7200
21:14:05.500000	7200
21:14:06	7200
21:14:06.500000	7200
21:14:07	7200
21:14:07.500000	7200
21:14:08	7200
21:14:08.500000	7200
21:14:09	7200
21:14:09.500000	7200
21:14:10	7200
21:14:10.500000	7200
21:14:11	7200
21:14:11.500000	7200
21:14:12	7200
21:14:12.500000	7200
21:14:13	7200
21:14:13.500000	7200
21:14:14	7200
21:14:14.500000	7200
21:14:15	7200
21:14:15.500000	7200
21:14:16	7200
21:14:16.500000	7200
21:14:17	7200
21:14:17.500000	7200
21:14:18	7200
21:14:18.500000	7200
21:14:19	7200
21:14:19.500000	7200
21:14:20	7200
21:14:20.500000	7200
21:14:21	7200
21:14:21.500000	7200
21:14:22	7200
21:14:22.500000	7200
21:14:23	7200
21:14:23.500000	7200
21:14:24	7200
21:14:24.500000	7200
21:14:25	7200
21:14:25.500000	7200
21:14:26	7200
21:14:26.500000	7200
21:14:27	7200
21:14:27.500000	7200
21:14:28	7200
21:14:28.500000	7200
21:14:29	7200
21:14:29.500000	7200
21:14:30	7200
21:14:30.500000	7200
21:14:31	7200
21:14:31.500000	7200
21:14:32	7200
21:14:32.500000	7200
21:14:33	7200
21:14:33.500000	7200
21:14:34	7200
21:14:34.500000	7200
21:14:35	7200
21:14:35.500000	7200
21:14:36	7200
21:14:36.500000	7200
21:14:37	7200
21:14:37.500000	7200
21:14:38	7200
21:14:38.500000	7200
21:14:39	7200
21:14:39.500000	7200
21:14:40	7200
21:14:40.500000	7200
21:14:41	7200
21:14:41.500000	7200
21:14:42	7200
21:14:42.500000	7200
21:14:43	7200
21:14:43.500000	7200
21:14:44	7200
21:14:44.500000	7200
21:14:45	7200
21:14:45.500000	7200
21:14:46	7200
21:14:46.500000	7200
21:14:47	7200
21:14:47.500000	7200
21:14:48	7200
21:14:48.500000	7200
21:14:49	7200
21:14:49.500000	7200
21:14:50	7200
21:14:50.500000	7200
21:14:51	7200
21:14:51.500000	7200
21:14:52	7200
21:14:52.500000	7200
21:14:53	7200
21:14:53.500000	7200
21:14:54	7200
21:14:54.500000	7200
21:14:55	7200
21:14:55.500000	7200
21:14:56	7200
21:14:56.500000	7200
21:14:57	7200
21:14:57.500000	7200
21:14:58	7200
21:14:58.500000	7200
21:14:59	7200
21:14:59.500000	7200
21:15:00	7200
21:15:00.500000	7200
21:15:01	7200
21:15:01.500000	7200
21:15:02	7200
21:15:02.500000	7200
21:15:03	7200
21:15:03.500000	7200
21:15:04	7200
21:15:04.500000	7200
21:15:05	7200
21:15:05.500000	7200
21:15:06	7200
21:15:06.500000	7200
21:15:07	7200
21:15:07.500000	7200
21:15:08	7200
21:15:08.500000	7200
21:15:09	7200
21:15:09.500000	7200
21:15:10	7200
21:15:10.500000	7200
21:15:11	7200
21:15:11.500000	7200
21:15:12	7200
21:15:12.500000	7200
21:15:13	7200
21:15:13.500000	7200
21:15:14	7200
21:15:14.500000	7200
21:15:15	7200
21:15:15.500000	7200
21:15:16	7200
21:15:16.500000	7200
21:15:17	7200
21:15:17.500000	7200
21:15:18	7200
21:15:18.500000	7200
21:15:19	7200
21:15:19.500000	7200
21:15:20	7200
21:15:20.500000	7200
21:15:21	7200
21:15:21.500000	7200
21:15:22	7200
21:15:22.500000	7200
21:15:23	7200
21:15:23.500000	7200
21:15:24	7200
21:15:24.500000	7200
21:15:25	7200
21:15:25.500000	7200
21:15:26	7200
21:15:26.500000	7200
21:15:27	7200
21:15:27.500000	7200
21:15:28	7200
21:15:28.500000	7200
21:15:29	7200
21:15:29.500000	7200
21:15:30	7200
21:15:30.500000	7200
21:15:31	7200
21:15:31.500000	7200
21:15:32	7200
21:15:32.500000	7200
21:15:33	7200
21:15:33.500000	7200
21:15:34	7200
21:15:34.500000	7200
21:15:35	7200
21:15:35.500000	7200
21:15:36	7200
21:15:36.500000	7200
21:15:37	7200
21:15:37.500000	7200
21:15:38	7200
21:15:38.500000	7200
21:15:39	7200
21:15:39.500000	7200
21:15:40	7200
21:15:40.500000	7200
21:15:41	7200
21:15:41.500000	7200
21:15:42	7200
21:15:42.500000	7200
21:15:43	7200
21:15:43.500000	7200
21:15:44	7200
21:15:44.500000	7200
21:15:45	7200
21:15:45.500000	7200
21:15:46	7200
21:15:46.500000	7200
21:15:47	7200
21:15:47.500000	7200
21:15:48	7200
21:15:48.500000	7200
21:15:49	7200
21:15:49.500000	7200
21:15:50	7200
21:15:50.500000	7200
21:15:51	7200
21:15:51.500000	7200
21:15:52	7200
21:15:52.500000	7200
21:15:53	7200
21:15:53.500000	7200
21:15:54	7200
21:15:54.500000	7200
21:15:55	7200
21:15:55.500000	7200
21:15:56	7200
21:15:56.500000	7200
21:15:57	7200
21:15:57.500000	7200
21:15:58	7200
21:15:58.500000	7200
21:15:59	7200
21:15:59.500000	7200
21:16:00	7200
21:16:00.500000	7200
21:16:01	7200
21:16:01.500000	7200
21:16:02	7200
21:16:02.500000	7200
21:16:03	7200
21:16:03.500000	7200
21:16:04	7200
21:16:04.500000	7200
21:16:05	7200
21:16:05.500000	7200
21:16:06	7200
21:16:06.500000	7200
21:16:07	7200
21:16:07.500000	7200
21:16:08	7200
21:16:08.500000	7200
21:16:09	7200
21:16:09.500000	7200
21:16:10	7200
21:16:10.500000	7200
21:16:11	7200
21:16:11.500000	7200
21:16:12	7200
21:16:12.500000	7200
21:16:13	7200
21:16:13.500000	7200
21:16:14	7200
21:16:14.500000	7200
21:16:15	7200
21:16:15.500000	7200
21:16:16	7200
21:16:16.500000	7200
21:16:17	7200
21:16:17.500000	7200
21:16:18	7200
21:16:18.500000	7200
21:16:19	7200
21:16:19.500000	7200
21:16:20	7200
21:16:20.500000	7200
21:16:21	7200
21:16:21.500000	7200
21:16:22	7200
21:16:22.500000	7200
21:16:23	7200
21:16:23.500000	7200
21:16:24	7200
21:16:24.500000	7200
21:16:25	7200
21:16:25.500000	7200
21:16:26	7200
21:16:26.500000	7200
21:16:27	7200
21:16:27.500000	7200
21:16:28	7200
21:16:28.500000	7200
21:16:29	7200
21:16:29.500000	7200
21:16:30	7200
21:16:30.500000	7200
21:16:31	7200
21:16:31.500000	7200
21:16:32	7200
21:16:32.500000	7200
21:16:33	7200
21:16:33.500000	7200
21:16:34	7200
21:16:34.500000	7200
21:16:35	7200
21:16:35.500000	7200
21:16:36	7200
21:16:36.500000	7200
21:16:37	7200
21:16:37.500000	7200
21:16:38	7200
21:16:38.500000	7200
21:16:39	7200
21:16:39.500000	7200
21:16:40	7200
21:16:40.500000	7200
21:16:41	7200
21:16:41.500000	7200
21:16:42	7200
21:16:42.500000	7200
21:16:43	7200
21:16:43.500000	7200
21:16:44	7200
21:16:44.500000	7200
21:16:45	7200
21:16:45.500000	7200
21:16:46	7200
21:16:46.500000	7200
21:16:47	7200
21:16:47.500000	7200
21:16:48	7200
21:16:48.500000	7200
21:16:49	7200
21:16:49.500000	7200
21:16:50	7200
21:16:50.500000	7200
21:16:51	7200
21:16:51.500000	7200
21:16:52	7200
21:16:52.500000	7200
21:16:53	7200
21:16:53.500000	7200
21:16:54	7200
21:16:54.500000	7200
21:16:55	7200
21:16:55.500000	7200
21:16:56	7200
21:16:56.500000	7200
21:16:57	7200
21:16:57.500000	7200
21:16:58	7200
21:16:58.500000	7200
21:16:59	7200
21:16:59.500000	7200
21:17:00	7200
21:17:00.500000	7200
21:17:01	7200
21:17:01.500000	7200
21:17:02	7200
21:17:02.500000	7200
21:17:03	7200
21:17:03.500000	7200
21:17:04	7200
21:17:04.500000	7200
21:17:05	7200
21:17:05.500000	7200
21:17:06	7200
21:17:06.500000	7200
21:17:07	7200
21:17:07.500000	7200
21:17:08	7200
21:17:08.500000	7200
21:17:09	7200
21:17:09.500000	7200
21:17:10	7200
21:17:10.500000	7200
21:17:11	7200
21:17:11.500000	7200
21:17:12	7200
21:17:12.500000	7200
21:17:13	7200
21:17:13.500000	7200
21:17:14	7200
21:17:14.500000	7200
21:17:15	7200
21:17:15.500000	7200
21:17:16	7200
21:17:16.500000	7200
21:17:17	7200
21:17:17.500000	7200
21:17:18	7200
21:17:18.500000	7200
21:17:19	7200
21:17:19.500000	7200
21:17:20	7200
21:17:20.500000	7200
21:17:21	7200
21:17:21.500000	7200
21:17:22	7200
21:17:22.500000	7200
21:17:23	7200
21:17:23.500000	7200
21:17:24	7200
21:17:24.500000	7200
21:17:25	7200
21:17:25.500000	7200
21:17:26	7200
21:17:26.500000	7200
21:17:27	7200
21:17:27.500000	7200
21:17:28	7200
21:17:28.500000	7200
21:17:29	7200
21:17:29.500000	7200
21:17:30	7200
21:17:30.500000	7200
21:17:31	7200
21:17:31.500000	7200
21:17:32	7200
21:17:32.500000	7200
21:17:33	7200
21:17:33.500000	7200
21:17:34	7200
21:17:34.500000	7200
21:17:35	7200
21:17:35.500000	7200
21:17:36	7200
21:17:36.500000	7200
21:17:37	7200
21:17:37.500000	7200
21:17:38	7200
21:17:38.500000	7200
21:17:39	7200
21:17:39.500000	7200
21:17:40	7200
21:17:40.500000	7200
21:17:41	7200
21:17:41.500000	7200
21:17:42	7200
21:17:42.500000	7200
21:17:43	7200
21:17:43.500000	7200
21:17:44	7200
21:17:44.500000	7200
21:17:45	7200
21:17:45.500000	7200
21:17:46	7200
21:17:46.500000	7200
21:17:47	7200
21:17:47.500000	7200
21:17:48	7200
21:17:48.500000	7200
21:17:49	7200
21:17:49.500000	7200
21:17:50	7200
21:17:50.500000	7200
21:17:51	7200
21:17:51.500000	7200
21:17:52	7200
21:17:52.500000	7200
21:17:53	7200
21:17:53.500000	7200
21:17:54	7200
21:17:54.500000	7200
21:17:55	7200
21:17:55.500000	7200
21:17:56	7200
21:17:56.500000	7200
21:17:57	7200
21:17:57.500000	7200
21:17:58	7200
21:17:58.500000	7200
21:17:59	7200
21:17:59.500000	7200
21:18:00	7200
21:18:00.500000	7200
21:18:01	7200
21:18:01.500000	7200
21:18:02	7200
21:18:02.500000	7200
21:18:03	7200
21:18:03.500000	7200
21:18:04	7200
21:18:04.500000	7200
21:18:05	7200
21:18:05.500000	7200
21:18:06	7200
21:18:06.500000	7200
21:18:07	7200
21:18:07.500000	7200
21:18:08	7200
21:18:08.500000	7200
21:18:09	7200
21:18:09.500000	7200
21:18:10	7200
21:18:10.500000	7200
21:18:11	7200
21:18:11.500000	7200
21:18:12	7200
21:18:12.500000	7200
21:18:13	7200
21:18:13.500000	7200
21:18:14	7200
21:18:14.500000	7200
21:18:15	7200
21:18:15.500000	7200
21:18:16	7200
21:18:16.500000	7200
21:18:17	7200
21:18:17.500000	7200
21:18:18	7200
21:18:18.500000	7200
21:18:19	7200
21:18:19.500000	7200
21:18:20	7200
21:18:20.500000	7200
21:18:21	7200
21:18:21.500000	7200
21:18:22	7200
21:18:22.500000	7200
21:18:23	7200
21:18:23.500000	7200
21:18:24	7200
21:18:24.500000	7200
21:18:25	7200
21:18:25.500000	7200
21:18:26	7200
21:18:26.500000	7200
21:18:27	7200
21:18:27.500000	7200
21:18:28	7200
21:18:28.500000	7200
21:18:29	7200
21:18:29.500000	7200
21:18:30	7200
21:18:30.500000	7200
21:18:31	7200
21:18:31.500000	7200
21:18:32	7200
