# Supplementary material for: A multiobjective migration algorithm as a resource consolidation strategy in cloud computing
Source: PLoS One. 2019 Feb 6;14(2):e0211729. doi: 10.1371/journal.pone.0211729 (PMC6364968; doi:10.1371/journal.pone.0211729)
Supplement: S1 Performance Evaluation — (XLSX) [file pone.0211729.s003.xlsx]

## Sheet: memtester_0
	aco_score			resource Waste	aco_mul
	sla	ut	pe	avg_w	sla	ut	pe	avg_w
1200	0.637704	0.222333	1610.07	0.548205	0.637275	0.222333	1610.07	0.547605
1200	0.568827	0.505	1190.32	0.0783378	0.572662	0.50725	1193.05	0.0847977
2400	0.584904	0.444444	1750	0.254712	0.584904	0.444444	1752.1	0.25382
2400	0.450171	1	1400	0.198169	0.587456	0.444556	1750.07	0.185087
3600	0.5301	0.666667	1890	0.310408	0.5301	0.666667	1890	0.309592
3600	0.533281	0.666667	1890	0.242145	0.533281	0.666667	1890	0.240736
7200
	aco_ut
	sla	ut	pe	avg_w
1200	0.637648	0.222556	1610.21	0.547336
1200	0.570002	0.50025	1190.11	0.59706
2400	0.584904	0.444444	1750	0.25181
2400	0.587482	0.444444	1750	0.182763
3600	0.5301	0.666667	1890	0.308489
3600	0.533281	0.666667	1890	0.238905
	pso_pe								pso_ut
	sla	ut	pe	avg_w					sla	ut	pe	avg_w
1200	0.637731	0.222222	1610	0.552631					0.637704	0.222333	1610.07	0.546108
1200	0.574435	0.5	1190	0.100041					0.637704	0.222333	1610.07	0.730371
2400	0.568471	0.512444	1792.84	0.366773					0.584904	0.444444	1750	0.249442
2400	0.587564	0.444111	1749.79	0.198302					0.587351	0.445	1750.35	0.180818
3600	0.530182	0.666333	1889.79	0.315524					0.5301	0.666667	1890	0.307092
3600	0.533308	0.666556	1889.93	0.249897					0.532678	0.666667	1890	0.237188
	pso_mul
	sla	ut	pe	avg_w
1200	0.637455	0.223333	1610.7	0.547223
1200	0.570002	0.50025	1190.11	0.595715
2400	0.583955	0.448444	1752.52	0.258047
2400	0.587482	0.444444	1750	0.179943
3600	0.5301	0.666667	1890	0.307387
3600	0.532678	0.666667	1890	0.23752
	aco_mul				aco_score
	sla	ut	pe	avg_w	sla	ut	pe	avg_w
nasa

## Sheet: memtester_1
	aco_score			resource Waste	aco_mul
	sla	ut	pe	avg_w	sla	ut	pe	avg_w
1200	0.637704	0.222333	1610.07	0.548205	0.637275	0.222333	1610.07	0.547605
1200	0.568827	0.505	1190.32	0.0783378	0.572662	0.50725	1193.05	0.0847977
2400	0.584904	0.444444	1750	0.254712	0.584904	0.444444	1752.1	0.25382
2400	0.450171	1	1400	0.198169	0.587456	0.444556	1750.07	0.185087
3600	0.5301	0.666667	1890	0.310408	0.5301	0.666667	1890	0.309592
3600	0.533281	0.666667	1890	0.242145	0.533281	0.666667	1890	0.240736
7200
	aco_ut
	sla	ut	pe	avg_w
1200	0.637648	0.222556	1610.21	0.547336
1200	0.570002	0.50025	1190.11	0.59706
2400	0.584904	0.444444	1750	0.25181
2400	0.587482	0.444444	1750	0.182763
3600	0.5301	0.666667	1890	0.308489
3600	0.533281	0.666667	1890	0.238905
	pso_pe								pso_ut
	sla	ut	pe	avg_w					sla	ut	pe	avg_w
1200	0.637731	0.222222	1610	0.552631					0.637704	0.222333	1610.07	0.546108
1200	0.574435	0.5	1190	0.100041					0.637704	0.222333	1610.07	0.730371
2400	0.568471	0.512444	1792.84	0.366773					0.584904	0.444444	1750	0.249442
2400	0.587564	0.444111	1749.79	0.198302					0.587351	0.445	1750.35	0.180818
3600	0.530182	0.666333	1889.79	0.315524					0.5301	0.666667	1890	0.307092
3600	0.533308	0.666556	1889.93	0.249897					0.532678	0.666667	1890	0.237188
	pso_mul
	sla	ut	pe	avg_w
1200	0.637455	0.223333	1610.7	0.547223
1200	0.570002	0.50025	1190.11	0.595715
2400	0.583955	0.448444	1752.52	0.258047
2400	0.587482	0.444444	1750	0.179943
3600	0.5301	0.666667	1890	0.307387
3600	0.532678	0.666667	1890	0.23752
sla	aco_score	aco_mul	aco_ut						pso_pe		pso_ut	pso_mul
1200	0.637704	0.637275	0.637648						0.637731		0.637704	0.637455
1200	0.568827	0.572662	0.570002						0.574435		0.637704	0.570002
2400	0.584904	0.584904	0.584904						0.568471		0.584904	0.583955
2400	0.450171	0.587456	0.587482						0.587564		0.587351	0.587482
3600	0.5301	0.5301	0.5301						0.530182		0.5301	0.5301
3600	0.533281	0.533281	0.533281						0.533308		0.532678	0.532678
7200	0.533281	0.533281	0.533281						0.533308		0.532678	0.532678
ut	aco_score	aco_mul	aco_ut						pso_pe		pso_ut	pso_mul
1200	0.222333	0.222333	0.222556						0.222222		0.222333	0.223333
1200	0.505	0.50725	0.50025						0.5		0.222333	0.50025
2400	0.444444	0.444444	0.444444						0.512444		0.444444	0.448444
2400	1	0.444556	0.444444						0.444111		0.445	0.444444
3600	0.666667	0.666667	0.666667						0.666333		0.666667	0.666667
3600	0.666667	0.666667	0.666667						0.666556		0.666667	0.666667
7200	0.666667	0.666667	0.666667						0.666556		0.666667	0.666667
pe	aco_score	aco_mul	aco_ut						pso_pe		pso_ut	pso_mul
1200	1610.07	1610.07	1610.21						1610		1610.07	1610.7
1200	1190.32	1193.05	1190.11						1190		1610.07	1190.11
2400	1750	1752.1	1750						1792.84		1750	1752.52
2400	1400	1750.07	1750						1749.79		1750.35	1750
3600	1890	1890	1890						1889.79		1890	1890
3600	1890	1890	1890						1889.93		1890	1890
7200	3780	3780	3780						3779.86		3780	3780
avg_w	aco_score	aco_mul	aco_ut						pso_pe		pso_ut	pso_mul
1200	0.548205	0.547605	0.547336						0.552631		0.546108	0.547223
1200	0.0783378	0.0847977	0.59706						0.100041		0.730371	0.595715
2400	0.254712	0.25382	0.25181						0.366773		0.249442	0.258047
2400	0.198169	0.185087	0.182763						0.198302		0.180818	0.179943
3600	0.310408	0.309592	0.308489						0.315524		0.307092	0.307387
3600	0.242145	0.240736	0.238905						0.249897		0.237188	0.23752
7200	0.242145	0.240736	0.238905						0.249897		0.237188	0.23752
SLA
GROUP	Group 1	Group 2	Group 3		GROUP	SACO	MACO	ACO-U	MPSO	PSO-P	PSO-U
SACO	0.568827	0.450171	0.533281	1200	Group 1	0.568827	0.572662	0.570002	0.570002	0.574435	0.637704
MACO	0.572662	0.587456	0.533281	2400	Group 2	0.450171	0.587456	0.587482	0.587482	0.587564	0.587351
ACO-U	0.570002	0.587482	0.533281	7200	Group 3	0.533281	0.533281	0.533281	0.532678	0.533308	0.532678
MPSO	0.570002	0.587482	0.532678
PSO-P	0.574435	0.587564	0.533308
PSO-U	0.637704	0.587351	0.532678
utilization
GROUP	Group 1	Group 2	Group 3
SACO	0.505	0.99	0.666667
MACO	0.50725	0.444556	0.666667
ACO-U	0.50025	0.444444	0.666667
MPSO	0.50025	0.444444	0.666667
PSO-P	0.222222	0.444111	0.666556
PSO-U	0.222333	0.445	0.666667
power
GROUP	Group 1	Group 2	Group 3
SACO	1190.32	1400	3780
MACO	1193.05	1750	3780
ACO-U	1190.11	1750	3780
MPSO	1190.11	1750	3780
PSO-P	1190	1749.79	3780
PSO-U	1610.07	1750.35	3780
avg_w
GROUP	Group 1	Group 2	Group 3
SACO	0.0783378	0.198169	0.242145
MACO	0.0847977	0.185087	0.240736
ACO-U	0.59706	0.182763	0.238905
MPSO	0.595715	0.179943	0.23752
PSO-P	0.100041	0.198302	0.249897
PSO-U	0.730371	0.180818	0.237188

## Sheet: epa
		aco_ut								aco_pe				aco_ut+pe				aco_mul				aco_score
Time	count	sla	ut	pe						sla	ut	pe	avg_w	sla	ut	pe	avg_w	sla	ut	pe	avg_w	sla	ut	pe	avg_w
09:58:36	0									0.643911	0.203111	1597.96	0.336981	0.688933	0.00477778	1470	0.803081	0.688266	0.00788889	1470	0.794899	0.688957	0.00466667	1470	0.801752
09:59:23	1									0.595186	0.405333	1725.36	0.349827	0.475022	0.90025	1358.11	0.293916	0.485741	0.85725	1340.05	0.222706	0.681739	0.038	980	0.93159
	2									0.622235	0.294111	1655.29	0.288096	0.632335	0.2575	1088.15	0.50974	0.557759	0.56725	1218.24	0.126578	0.593634	0.4195	1156.19	0.247705
	3									0.572216	0.50725	1193.05	0.214862	0.558151	0.5645	1217.09	0.218399	0.565744	0.5325	1203.65	0.277329	0.613582	0.33625	1121.22	0.380755
	4									0.594123	0.41725	1155.24	0.250505	0.592512	0.42425	1158.18	0.233381	0.580698	0.47275	1178.56	0.197884	0.656956	0.14825	1034.39	0.723007
	5									0.61026	0.35	1127	0.356722	0.605747	0.3695	1135.19	0.316358	0.60599	0.369	1134.98	0.318434	0.682529	0.0345	980	0.939227
	6									0.617654	0.319	1113.98	0.408826	0.61164	0.34525	1125.01	0.352072	0.656124	0.15325	1025.36	0.712639	0.633749	0.251	1085.42	0.526971
	7									0.608049	0.36025	1131.3	0.330082	0.624488	0.2905	1102.01	0.451269	0.633387	0.253	1086.26	0.521766	0.636661	0.2385	1080.17	0.55005
	8									0.623365	0.28625	1100.22	0.459736	0.678776	0.0515	980	0.905207	0.634479	0.2475	1083.95	0.536112	0.685985	0.0185	980	0.967699
	9									0.629125	0.27075	1093.71	0.488864	0.625484	0.32275	1115.55	0.386789	0.657896	0.145	1027.14	0.727117	0.645797	0.199	1063.58	0.624517
	10									0.683285	0.031	980	0.945278	0.679304	0.04925	980	0.910605	0.635817	0.24225	1081.74	0.542843	0.688564	0.0065	980	0.988814
	11									0.641691	0.217	1071.14	0.587641	0.637939	0.233	1077.86	0.556561	0.667391	0.1025	1017.9	0.807311	0.655364	0.157	1047.09	0.698414
	12									0.671378	0.0855	980	0.843897	0.629244	0.2625	1088.26	0.509251	0.640865	0.2205	1072.61	0.583921	0.687814	0.01	980	0.982604
	13									0.638675	0.22375	1067.26	0.604037	0.647181	0.19275	1060.95	0.63383	0.676019	0.064	1003.31	0.882081	0.649787	0.1815	1056.23	0.656322
	14									0.676069	0.064	980	0.882972	0.628355	0.2555	1072.3	0.581968	0.640588	0.222	1073.24	0.579034	0.654925	0.15875	1046.67	0.700864
	15									0.635413	0.24425	1082.59	0.534607	0.643292	0.21025	1068.3	0.597719	0.673123	0.07725	1005.41	0.88502	0.65896	0.141	1039.22	0.735661
	16									0.668432	0.086	1009.92	0.839366	0.646245	0.19675	1062.63	0.625976	0.638897	0.22925	1076.29	0.565762	0.687061	0.0135	980	0.976374
	17									0.634455	0.2485	1084.37	0.525852	0.681337	0.04	980	0.928495	0.650765	0.177	1054.34	0.667892	0.672535	0.08025	980	0.852981
	18									0.658806	0.14175	1039.53	0.73319	0.644557	0.20425	1065.78	0.611019	0.650418	0.17875	1055.07	0.664167	0.658517	0.143	1040.06	0.731301
	19									0.63463	0.24775	1084.06	0.52733	0.677112	0.05925	980	0.891449	0.688618	0.00625	980	0.988823	0.673777	0.07375	1010.24	0.862392
	20									0.648355	0.188	1058.96	0.643516	0.648269	0.18825	1059.07	0.641475	0.654339	0.16125	1047.72	0.695649	0.663867	0.11925	1010.35	0.777732
	21									0.637183	0.23675	1079.43	0.548178	0.676638	0.0615	980	0.888354	0.651813	0.1725	1052.45	0.673753	0.678834	0.0515	980	0.907465
	22									0.644603	0.2045	1065.89	0.610808	0.687813	0.01	980	0.982538	0.655551	0.15575	1026.3	0.706554	0.653439	0.16525	1049.4	0.688264
	23									0.68523	0.022	980	0.961183	0.641192	0.219	1071.98	0.578537	0.654766	0.15975	1047.1	0.698487	0.660321	0.135	1015.91	0.746848
	24									0.671307	0.08525	1010.03	0.841069	0.654983	0.15875	1046.67	0.696716	0.682577	0.03425	980	0.939194	0.664798	0.115	1011.08	0.7862
	25									0.647995	0.1895	1059.59	0.637547	0.64886	0.1855	1057.91	0.65061	0.660807	0.13275	1016.75	0.751464	0.68066	0.0275	980	0.961357
	26									0.652013	0.171	1033.23	0.675348	0.686255	0.01725	980	0.969466	0.658101	0.14475	1020.11	0.727951	0.658028	0.14525	1041.01	0.73772
	27									0.646385	0.19825	1063.26	0.619935	0.649396	0.18325	1056.96	0.648932	0.661368	0.13	1019.38	0.756504	0.664417	0.11675	1010.66	0.782755
	28									0.652404	0.16975	1051.3	0.677346	0.658356	0.1435	1021.37	0.727394	0.660734	0.133	1017.9	0.750886	0.667593	0.1025	1006.88	0.810477
	29									0.645698	0.19975	1063.89	0.617348	0.647869	0.1805	1055.81	0.65441	0.688188	0.00825	980	0.985677	0.687975	0.00925	980	0.983917
	30									0.653249	0.16625	1050.03	0.683026	0.686039	0.01825	980	0.967593	0.664782	0.11475	1015.7	0.785454	0.687974	0.00925	980	0.983911
	31									0.667223	0.104	1010.35	0.805972	0.651204	0.1755	1053.71	0.663814	0.685446	0.021	980	0.963037	0.663906	0.119	1011.92	0.778013
	32									0.664051	0.11825	1013.49	0.778312	0.661296	0.137	1019.48	0.740113	0.664783	0.115	1012.23	0.784161	0.665573	0.1115	1010.66	0.792613
	33									0.66214	0.127	1033.34	0.76117	0.67687	0.0605	980	0.889372	0.688457	0.007	980	0.987841	0.663766	0.117588	1036.31	0.776251
	34									0.686142	0.01775	980	0.968662	0.682873	0.03275	980	0.940409	0.685447	0.021	980	0.9576
	35									0.659904	0.13675	1018.01	0.741942	0.659323	0.139	1022.63	0.735281	0.665623	0.11125	1011.08	0.792845
	36									0.683719	0.029	980	0.948321	0.674951	0.06925	980	0.872665	0.659964	0.1365	1017.69	0.743723
	37									0.687867	0.00975	980	0.96995	0.68776	0.01025	980	0.981943	0.672642	0.07925	1008.14	0.851166
	38									0.668673	0.0975	1008.35	0.818249	0.657409	0.14725	1026.93	0.719088	0.672997	0.078	1002.68	0.857229
	39									0.667204	0.10425	1011.61	0.773899	0.661182	0.131	1017.48	0.751492	0.667009	0.105	1010.03	0.805203
	40									0.673024	0.078	980	0.856508	0.652535	0.1695	1051.19	0.675578	0.65954	0.13825	1020	0.740498
	41									0.686847	0.0145	980	0.974464	0.665147	0.11225	1022.63	0.786359	0.676103	0.064	980	0.883894
	42									0.681841	0.0375	980	0.931973	0.669172	0.09525	1007.83	0.822053	0.677471	0.05775	980	0.895673
	43									0.671176	0.08625	1004.67	0.840199	0.653777	0.164	1048.88	0.686582	0.678992	0.05075	980	0.908462	0.654811	0.156946	1037.22	0.719705
	44									0.663681	0.12	1012.34	0.774508	0.686847	0.0145	980	0.974329
	45									0.683599	0.0295	980	0.947246	0.6797	0.0475	980	0.91601
	46									0.671641	0.08425	1001.63	0.844457	0.663579	0.1205	1011.61	0.773412
	47									0.665567	0.1115	1011.18	0.791224	0.661854	0.128	1016.86	0.759148
	48									0.673103	0.0775	980	0.876923	0.666273	0.10825	1011.71	0.797936
	49									0.665186	0.11325	1010.87	0.787938	0.66112	0.1315	1035.23	0.753016
	50									0.68453	0.02525	980	0.955183	0.654721	0.1595	1026.3	0.700803
	51									0.675213	0.068	980	0.875564	0.67035	0.09	1005.3	0.833834
	52									0.665126	0.1135	1011.29	0.787373	0.66046	0.13425	1017.8	0.747372
	53									0.682681	0.03375	980	0.93953	0.677978	0.055	1001.84	0.89907
	54									0.671297	0.08575	1003.52	0.841396	0.664342	0.117	1012.34	0.781379
	55									0.663752	0.1195	1015.07	0.775332	0.65926	0.13975	1038.69	0.736684
	56									0.681764	0.038	980	0.931838	0.67215	0.082	980	0.775578
	57									0.669213	0.09525	1003.62	0.823173	0.670721	0.08825	1006.25	0.837077
	58									0.679287	0.04925	980	0.910331	0.665115	0.1135	1012.13	0.780984
	59									0.67372	0.07475	1001.11	0.862518	0.686949	0.014	980	0.975457
	60									0.667513	0.10275	1009.19	0.808235	0.666765	0.106	1011.71	0.802542
	61									0.685068	0.02275	980	0.959701	0.686309	0.017	980	0.970073
	62									0.671241	0.086	1003.73	0.840896	0.669572	0.0935	1006.46	0.827006
	63									0.672578	0.07975	1005.62	0.852243	0.66841	0.09875	1007.51	0.816871
	64									0.67544	0.067	980	0.877529	0.687813	0.01	980	0.982561
	65									0.685231	0.0195	980	0.965424	0.655802	0.152497	1042.58	0.729677
										0.672775	0.079	1002.99	0.854135
										0.668713	0.09725	1009.4	0.832871
										0.679542	0.04825	980	0.912864
										0.672452	0.07825	1002.68	0.855703
										0.687921	0.0095	980	0.98336
										0.687328	0.01225	980	0.978472
										0.688082	0.00875	980	0.985106
										0.660088	0.133484	1049.2	0.748283
					sla
						EPA	NASA
					SACO	0.663766
					MACO	0.654811
					ACO-P	0.660088
					ACO-UP	0.655802
					ut
						EPA	NASA
					SACO	0.117588
					MACO	0.156946
					ACO-P	0.133484
					ACO-UP	0.152497
					pe
						EPA	NASA
					SACO	1036.31
					MACO	1037.22
					ACO-P	1049.2
					ACO-UP	1042.58
					avg_w
						EPA	NASA
					SACO	0.776251
					MACO	0.719705
					ACO-P	0.748283
					ACO-UP	0.729677

## Sheet: nasa
		aco_ut				aco_sla				aco_pe				aco_ut+pe				aco_mul				aco_score
Time	count	sla	ut	pe	avg_w	sla	pe	ut	avg_w	sla	ut	pe	avg_w	sla	ut	pe	avg_w	sla	ut	pe	avg_w	sla	ut	pe	avg_w
	0					0.689028	1470	0.00433333	0.804422	0.68879	0.00544444	1470	0.801477	0.689148	0.00377778	1470	0.805919	0.688671	0.006	1470	0.800092	0.689195	0.00355556	1470	0.806515
	1					0.495393	1323.77	0.8185	0.222084	0.494265	0.823	1325.66	0.227039	0.489585	0.84175	1333.53	0.239689	0.51084	0.7565	1297.73	0.164005	0.62001	0.305	1088.36	0.465092
	2					0.529127	1256.99	0.6595	0.177847	0.592221	0.42675	1159.23	0.224023	0.587032	0.44825	1168.26	0.193539	0.562249	0.549	1210.58	0.233705	0.578602	0.481	1182.02	0.218741
	3					0.581243	1177.51	0.47025	0.197389	0.571172	0.511	1194.62	0.243436	0.569697	0.51875	1197.88	0.120533	0.566849	0.52875	1202.08	0.23648	0.600813	0.38975	1143.69	0.29814
	4					0.609368	1128.37	0.35325	0.359982	0.593347	0.4205	1156.61	0.251622	0.593669	0.4195	1156.19	0.251994	0.592334	0.42425	1158.18	0.253817	0.682475	0.03475	980	0.74733
	5					0.59513	1153.88	0.414	0.248823	0.627321	0.23225	1077.55	0.56277	0.60764	0.3565	1129.73	0.353257	0.625286	0.28775	1100.86	0.462322	0.607666	0.3615	1131.83	0.339767
	6					0.61331	1121.64	0.33725	0.381858	0.618115	0.3175	1113.35	0.412636	0.625815	0.28475	1099.6	0.459537	0.606629	0.36475	1133.19	0.34549	0.6362	0.24025	1080.9	0.552104
	7					0.608626	1129.94	0.357	0.347995	0.616636	0.32325	1115.76	0.406698	0.609417	0.3535	1128.47	0.359339	0.613395	0.337	1121.54	0.385169	0.651489	0.15275	1025.57	0.802065
	8					0.62925	1086.37	0.2585	0.52584	0.669149	0.09525	1009.4	0.825347	0.633991	0.2505	1085.21	0.530467	0.632658	0.256	1087.52	0.522455	0.671451	0.0845	1010.87	0.845611
	9					0.672855	980	0.07875	0.857932	0.614402	0.333	1119.86	0.386954	0.615171	0.3305	1118.81	0.386176	0.626967	0.28025	1097.7	0.446619	0.638351	0.231	1077.02	0.568042
	10					0.620043	1109.88	0.30925	0.424975	0.638666	0.23	1076.6	0.568899	0.631783	0.26	1089.2	0.511824	0.620295	0.30775	1109.26	0.435317	0.657655	0.14675	1041.63	0.728132
	11					0.642317	1070.09	0.2145	0.594917	0.624516	0.28075	1097.28	0.479776	0.632751	0.25525	1087.2	0.523807	0.674384	0.07175	980	0.871928	0.665388	0.11225	1012.23	0.794325
	12					0.623316	1104.32	0.296	0.44313	0.680298	0.04475	980	0.92061	0.655303	0.1575	1046.15	0.70763	0.62416	0.29025	1101.9	0.464051	0.658277	0.14375	1022.63	0.733826
	13					0.64226	1070.19	0.21475	0.59392	0.631215	0.26225	1090.14	0.5063	0.630214	0.26675	1092.03	0.498768	0.635294	0.24475	1082.8	0.54116	0.646768	0.1945	1061.69	0.636636
	14					0.637075	1079.33	0.2365	0.526708	0.657737	0.0915	1003.2	0.877205	0.645799	0.19925	1063.68	0.626453	0.632307	0.257	1087.94	0.521667	0.656274	0.15275	1023.37	0.716565
	15					0.63823	1077.44	0.232	0.562076	0.638553	0.2305	1076.81	0.566399	0.634203	0.2495	1084.79	0.531681	0.650541	0.17825	1054.86	0.668368	0.666541	0.07825	980	0.887139
	16					0.631995	1088.78	0.259	0.510231	0.650829	0.17	1044.89	0.712363	0.64024	0.1965	1030.19	0.757984	0.637079	0.23675	1079.43	0.557479	0.664321	0.11725	1024.62	0.71268
	17					0.637812	1078.28	0.234	0.557078	0.637017	0.23725	1079.64	0.552965	0.633258	0.25325	1086.37	0.52638	0.649804	0.1815	1056.23	0.661903	0.659264	0.1395	1020	0.741958
	18					0.637602	1057.38	0.21775	0.653937	0.647593	0.19125	1060.33	0.641188	0.687598	0.011	980	0.981182	0.634175	0.2495	1084.79	0.549829	0.660722	0.133	1018.64	0.754424
	19					0.680497	980	0.04375	0.922224	0.632181	0.258	1088.36	0.514596	0.646979	0.1935	1061.27	0.63969	0.645284	0.199	1063.58	0.627372	0.668205	0.0995	1010.45	0.818373
	20					0.641625	1071.35	0.2175	0.58788	0.656874	0.1505	1043.21	0.71986	0.67226	0.0815	1002.68	0.819221	0.632235	0.25775	1088.26	0.517507	0.667355	0.1035	1008.66	0.811099
	21					0.66767	1009.71	0.102	0.812676	0.644199	0.2055	1066.31	0.615197	0.64874	0.18625	1058.22	0.652397	0.652176	0.17125	1051.92	0.681123	0.688243	0.008	980	0.986303
	22					0.663722	1013.39	0.11975	0.778567	0.678104	0.05475	980	0.857807	0.651193	0.175	1053.5	0.674805	0.642412	0.21325	1069.57	0.602715	0.671415	0.08525	1002.58	0.844661
	23					0.658648	1020.53	0.14225	0.734947	0.650134	0.18025	1055.7	0.661779	0.654427	0.161	1047.62	0.701362	0.655981	0.153	1036.38	0.700392	0.679487	0.0485	980	0.913516
	24					0.677997	980	0.05525	0.900275	0.651563	0.1735	1052.87	0.675622	0.648832	0.192	1065.15	0.62072	0.649326	0.18375	1057.17	0.656964	0.663469	0.12075	1015.6	0.776454
	25					0.652421	1051.19	0.1695	0.682546	0.650027	0.18675	1058.43	0.648894	0.677925	0.05525	1001.84	0.900447	0.650128	0.17975	1055.49	0.665631	0.657718	0.1465	1041.53	0.726874
	26					0.651973	1052.03	0.1715	0.67868	0.650188	0.1795	1056.44	0.659423	0.652998	0.1675	1050.35	0.688416	0.653779	0.164	1006.14	0.848333	0.665342	0.1125	1011.61	0.792671
	27					0.660647	1016.33	0.1335	0.75192	0.681927	0.03725	980	0.934106	0.659005	0.14075	1018.95	0.73994	0.638671	0.23025	1076.7	0.567107	0.678126	0.05475	980	0.90223
	28					0.652575	1051.09	0.16925	0.682499	0.647419	0.192	1060.64	0.621139	0.650198	0.18	1045.62	0.710179	0.680829	0.04225	980	0.925602	0.688565	0.0065	980	0.988816
	29					0.679049	980	0.0505	0.90968	0.676624	0.0615	980	0.889756	0.652904	0.1675	1050.35	0.6887	0.645525	0.2005	1064.21	0.623784	0.634646	0.142927	1013.52	0.697003
	30					0.652402	1051.4	0.17	0.681141	0.659107	0.14025	1019.48	0.739352	0.675947	0.0545	980	0.946386	0.670323	0.08975	1010.55	0.836578
	31					0.684584	980	0.025	0.956292	0.654111	0.16225	1048.14	0.696933	0.65673	0.15075	1022.63	0.725054	0.66602	0.1095	1010.13	0.799941
	32					0.660058	1018.74	0.136	0.747039	0.681662	0.0385	980	0.932122	0.656783	0.1505	1022.73	0.721016	0.656372	0.1525	1044.05	0.717277
	33					0.653418	1049.4	0.16525	0.69058	0.659615	0.138	1018.85	0.744006	0.662175	0.1265	1017.38	0.767086	0.683432	0.03025	980	0.947098
	34					0.669778	1007.4	0.0925	0.830745	0.655824	0.15475	1044.99	0.711624	0.657433	0.14775	1020.32	0.735475	0.661724	0.12875	1014.34	0.762992
	35					0.657833	1041.32	0.146	0.727664	0.662866	0.1235	1015.49	0.771866	0.665099	0.11325	1016.22	0.791969	0.656293	0.15275	1044.15	0.716697
	36					0.661917	1033.76	0.128	0.762593	0.661433	0.13	1015.49	0.759692	0.662424	0.1255	1015.6	0.769089	0.67494	0.06925	980	0.875397
						0.662583	1016.01	0.12475	0.768685	0.664124	0.1175	1020	0.741981	0.655754	0.155	1024.52	0.712392	0.660098	0.136	1037.12	0.74897
						0.657634	1021.58	0.14675	0.726144	0.663924	0.11875	1014.65	0.780937	0.68776	0.018	980	0.946952	0.659351	0.13925	1018.01	0.742677
						0.682572	980	0.03425	0.939568	0.658762	0.13775	1018.64	0.744311	0.661975	0.1275	1016.12	0.765169	0.664801	0.115	1010.76	0.789382
						0.664324	1013.6	0.117	0.783753	0.678071	0.055	980	0.901955	0.660042	0.136	1019.69	0.748348	0.662739	0.12425	1012.55	0.771578
						0.660362	1016.96	0.13475	0.757603	0.6655	0.11175	1012.02	0.794452	0.67435	0.07175	1002.99	0.87078	0.660908	0.1325	1035.65	0.755576
						0.67126	1006.57	0.08575	0.843375	0.661309	0.1305	1016.43	0.758409	0.687652	0.01075	980	0.981564	0.679996	0.046	980	0.917305
						0.68733	980	0.01225	0.978807	0.684683	0.0245	980	0.95678	0.651531	0.1735	1052.87	0.673584	0.664078	0.11825	1011.39	0.783131
						0.653981	1048.46	0.163	0.692559	0.687866	0.00975	980	0.983216	0.685824	0.01925	980	0.966406	0.686791	0.01475	980	0.97463
						0.663834	1028.62	0.11625	0.784769	0.652203	0.17075	1051.71	0.677972	0.662004	0.1225	1014.02	0.77401	0.687219	0.01275	980	0.977908
						0.659922	1020.21	0.1365	0.744333	0.680515	0.04375	980	0.921978	0.664323	0.117	1013.7	0.783072	0.651002	0.17625	1052.87	0.697648
						0.680126	980	0.0455	0.934366	0.665451	0.112	1011.61	0.792346	0.6733	0.07675	980	0.860686	0.682364	0.03525	980	0.862494
						0.664001	1013.18	0.1185	0.779463	0.666574	0.10675	1013.28	0.801884	0.662171	0.12675	1013.91	0.764402	0.665787	0.1105	1011.18	0.79596
						0.664829	1018.53	0.11425	0.786737	0.667232	0.104	1009.71	0.807824	0.660112	0.13575	1018.85	0.746891	0.664173	0.11775	1012.65	0.781986
						0.66647	1009.19	0.1075	0.800987	0.662863	0.1235	1015.7	0.770125	0.679042	0.0505	980	0.909773	0.682849	0.033	980	0.941829
						0.660247	1017.27	0.1345	0.748518	0.684152	0.027	980	0.952468	0.663856	0.11925	1011.5	0.779035	0.668136	0.1	1007.51	0.816268
						0.674637	1001.73	0.0705	0.870523	0.669409	0.09425	1006.36	0.826863	0.670528	0.089	1008.24	0.83666	0.659392	0.139	1018.95	0.740766
						0.666227	1011.08	0.1085	0.799017	0.663426	0.121	1014.86	0.775074	0.666401	0.10775	1010.35	0.801274	0.67352	0.07575	980	0.862753
						0.663529	1015.28	0.1205	0.775725	0.672091	0.08225	980	0.850224	0.663984	0.1185	1014.34	0.780417	0.666906	0.1055	1009.5	0.805705
						0.680304	980	0.04475	0.920221	0.666014	0.1095	1010.55	0.797681	0.649	0.181841	1056.71	0.679264	0.667989	0.10075	1005.62	0.814952
						0.665727	1011.5	0.11075	0.794691	0.662607	0.12475	1014.34	0.768112					0.668853	0.09675	1007.09	0.822532
						0.684962	980	0.02325	0.959144	0.668723	0.09725	1008.66	0.821123					0.666296	0.108	1010.03	0.791738
						0.688672	980	0.006	0.989624	0.687651	0.01075	980	0.981363					0.687867	0.00975	980	0.983143	0.649669	0.17936	1055.43	0.684293
										0.687222	0.01275	980	0.977735
										0.652768	0.163978	1048.23	0.708438
										sla
											EPA	NASA
										SACO	0.663766	0.634646
										MACO	0.654811	0.649669
										ACO-P	0.660088	0.652768
										ACO-UP	0.655802	0.649
										ut
											EPA	NASA
										SACO	0.117588	0.17936
										MACO	0.156946	0.17936
										ACO-P	0.133484	0.163978
										ACO-UP	0.152497	0.181841
										pe	1470			avg_pe
											EPA	NASA			EPA	NASA
										SACO	1036.31	1055.43		SACO	0.704975	0.717977
										MACO	1037.22	1055.43		MACO	0.705594	0.717977
										ACO-P	1049.2	1048.23		ACO-P	0.713742	0.713083
										ACO-UP	1042.58	1056.71		ACO-UP	0.709238	0.718848
										avg_w
											EPA	NASA
										SACO	0.776251	0.684293
										MACO	0.719705	0.684293
										ACO-P	0.748283	0.708438
										ACO-UP	0.729677	0.679264
